# Supplementary material for: Molecular and morphological data reveal three new cryptic species of Chiasmocleis (Mehely 1904) (Anura, Microhylidae) endemic to the Atlantic Forest, Brazil
Source: PeerJ. 2017 Feb 21;5:e3005. doi: 10.7717/peerj.3005 (PMC5322761; doi:10.7717/peerj.3005)
Supplement: Supplemental Information 3 [file peerj-05-3005-s003.tre]

#NEXUS
begin taxa;
	dimensions ntax=105;
	taxlabels
	ala_2682
	ala_2683
	alt_CTMZ1147
	alt_CTMZ1172
	cap_CTA1861
	cap_CTA1863
	cap_CTA1864
	cap_CTA1865
	cap_CTA1869
	cap_CTA1870
	cap_CTA1871
	cap_CTA1872
	cap_CTA1874
	cap_CTA1875
	cap_CTA1876
	cap_CTA1877
	cap_CTA1879
	cap_CTA1881
	cap_CTA1893
	cap_CTA1894
	cap_CTA1896
	cap_CTMZ6907
	cap_CTMZ6908
	cap_CTMZ6912
	cap_CTMZ6920
	cap_CTMZ6921
	cap_CTMZ6939
	cap_MTR12076
	cap_MTR12297
	cor_CFBH15784
	cor_CTA1935
	cor_MTR22122
	cor_MTR22123
	cor_PEU137
	cor_PEU146
	cru_CTMZ6898
	cru_CTMZ6900
	cru_CTMZ6901
	cru_MTR16070
	lac_47477
	lac_48415
	lac_CFBH73
	lac_CFBH7361
	lac_CFBH76
	lac_CTA1934
	lac_CTMZ6946
	lac_CTRN173
	lac_CTRN174
	lac_CTRN175
	lac_MNRJ49302
	lac_MNRJ60744
	lac_MNRJ66494
	leu_CFBH8594
	leu_CTMZ2485
	leu_CTMZ2493
	leu_CTMZ2497
	leu_CTMZ6943
	leu_CTMZ6944
	man_CTMZ6891
	man_UFMGt1802
	man_UFMGt1804
	man_UFMGt1810
	man_UFMGt1815
	qui_CFBH1437
	qui_CFBH1438
	qui_CFBH9055
	qui_CFBH9082
	qui_CFBH9083
	qui_CTA1906
	qui_CTA1907
	qui_CTA1908
	qui_CTA1909
	qui_CTA1918
	qui_CTA1919
	qui_CTA1923
	qui_CTA1929
	qui_CTA1931
	qui_CTA1933
	qui_CTA1938
	qui_CTMZ6903
	qui_CTMZ6905
	qui_CTMZ6916
	qui_CTMZ6917
	qui_LGA3267
	sch_CFBH2078
	sch_CFBH9060
	sch_CTA1860
	sch_CTA1887
	sch_CTA1924
	sch_CTMZ6906
	sch_LGA2630
	sch_MTR12266
	sch_MTR17524
	sch_MTR17571
	shu_MW5645
	ver_CFBH15818
	ver_CTMZ6923
	ver_CTMZ6924
	ver_CTMZ6925
	ver_CTMZ6927
	ver_CTMZ6929
	ver_CTMZ6930
	ver_CTMZ6932
	ver_CTMZ6933
	ver_CTMZ6935
;
end;
begin trees;
	tree TREE1 = [&R] (((((((ala_2682[&height=7.012319256626897E-9,height_95%_HPD={0.0,2.6600901037454605E-8},height_median=3.14321368932724E-9,height_range={0.0,3.6600977182388306E-7},length=0.001911365408635097,length_95%_HPD={1.2426707662882563E-8,0.007548586465418339},length_median=6.504345801658928E-4,length_range={1.2426707662882563E-8,0.12882515788078308},rate=1.1910123883846513,rate_95%_HPD={…
end;
begin figtree;
	set appearance.backgroundColorAttribute="Default";
	set appearance.backgroundColour=#ffffff;
	set appearance.branchColorAttribute="User selection";
	set appearance.branchColorGradient=false;
	set appearance.branchLineWidth=1.0;
	set appearance.branchMinLineWidth=0.0;
	set appearance.branchWidthAttribute="Fixed";
	set appearance.foregroundColour=#000000;
	set appearance.hilightingGradient=false;
	set appearance.selectionColour=#2d3680;
	set branchLabels.colorAttribute="User selection";
	set branchLabels.displayAttribute="Branch times";
	set branchLabels.fontName="sansserif";
	set branchLabels.fontSize=8;
	set branchLabels.fontStyle=0;
	set branchLabels.isShown=false;
	set branchLabels.significantDigits=4;
	set layout.expansion=1000;
	set layout.layoutType="RECTILINEAR";
	set layout.zoom=0;
	set legend.attribute="height";
	set legend.fontSize=10.0;
	set legend.isShown=false;
	set legend.significantDigits=4;
	set nodeBars.barWidth=4.0;
	set nodeBars.displayAttribute="height_95%_HPD";
	set nodeBars.isShown=false;
	set nodeLabels.colorAttribute="User selection";
	set nodeLabels.displayAttribute="posterior";
	set nodeLabels.fontName="sansserif";
	set nodeLabels.fontSize=18;
	set nodeLabels.fontStyle=0;
	set nodeLabels.isShown=true;
	set nodeLabels.significantDigits=2;
	set nodeShape.colourAttribute="User selection";
	set nodeShape.isShown=false;
	set nodeShape.minSize=10.0;
	set nodeShape.scaleType=Width;
	set nodeShape.shapeType=Circle;
	set nodeShape.size=4.0;
	set nodeShape.sizeAttribute="Fixed";
	set polarLayout.alignTipLabels=false;
	set polarLayout.angularRange=0;
	set polarLayout.rootAngle=0;
	set polarLayout.rootLength=100;
	set polarLayout.showRoot=true;
	set radialLayout.spread=0.0;
	set rectilinearLayout.alignTipLabels=false;
	set rectilinearLayout.curvature=0;
	set rectilinearLayout.rootLength=100;
	set scale.offsetAge=0.0;
	set scale.rootAge=1.0;
	set scale.scaleFactor=1.0;
	set scale.scaleRoot=false;
	set scaleAxis.automaticScale=true;
	set scaleAxis.fontSize=8.0;
	set scaleAxis.isShown=false;
	set scaleAxis.lineWidth=1.0;
	set scaleAxis.majorTicks=1.0;
	set scaleAxis.origin=0.0;
	set scaleAxis.reverseAxis=false;
	set scaleAxis.showGrid=true;
	set scaleBar.automaticScale=true;
	set scaleBar.fontSize=10.0;
	set scaleBar.isShown=true;
	set scaleBar.lineWidth=1.0;
	set scaleBar.scaleRange=0.0;
	set tipLabels.colorAttribute="User selection";
	set tipLabels.displayAttribute="Names";
	set tipLabels.fontName="sansserif";
	set tipLabels.fontSize=17;
	set tipLabels.fontStyle=0;
	set tipLabels.isShown=true;
	set tipLabels.significantDigits=4;
	set trees.order=true;
	set trees.orderType="decreasing";
	set trees.rooting=false;
	set trees.rootingType="User Selection";
	set trees.transform=false;
	set trees.transformType="cladogram";
end;
