# Supplementary material for: Molecular and morphological data reveal three new cryptic species of Chiasmocleis (Mehely 1904) (Anura, Microhylidae) endemic to the Atlantic Forest, Brazil
Source: PeerJ. 2017 Feb 21;5:e3005. doi: 10.7717/peerj.3005 (PMC5322761; doi:10.7717/peerj.3005)
Supplement: Supplemental Information 4 [file peerj-05-3005-s004.tre]

#NEXUS
begin trees;
	tree tree_1 = [&R] (shu_MW5645:0.5,((((leu_CTMZ2485:1.0,leu_CTMZ2493:1.0)[&label="q1=0.73;q2=0.14;q3=0.13"]:0.895469,((leu_CFBH8594:1.0,leu_CTMZ2497:1.0)[&label="q1=�;q2=�;q3=�"]:0.0,(leu_CTMZ6944:1.0,leu_CTMZ6943:1.0)[&label="q1=0.79;q2=0.16;q3=0.05"]:1.118613)[&label="q1=0.71;q2=0.14;q3=0.15"]:0.811863)[&label="q1=0.9;q2=0.05;q3=0.05"]:1.900448,((alt_CTMZ1147:1.0,alt_CTMZ1172:1.0)[&label="q1=0.96;q2=0.02;q3=0.02"]:2.662588,(man_CTMZ6891:1.0,(man_UFMGt1810:1.0,(man_UFMGt1804:1.0,(man_UFMGt1802:1.0,man_UFMGt1815:1.0)[&label="q1=0.39;q2=0.29;q3=0.32"]:0.085906)[&label="q1=0.4;q2=0.27;q3=0.33"]:0.103489)[&label="q1=0.4;q2=0.12;q3=0.48"]:0.102266)[&label="q1=0.86;q2=0.04;q3=0.11"]:1.511549)[&label="q1=0.76;q2=0.05;q3=0.19"]:1.015557)[&label="q1=0.98;q2=0.01;q3=0.01"]:3.337205,(((cor_CFBH15784:1.0,((ala_2682:1.0,ala_2683:2.0)[&label="q1=1;q2=0;q3=0"]:4.89784,((cor_PEU137:1.0,cor_PEU146:1.0)[&label="q1=0.37;q2=0.22;q3=0.4"]:0.061297,(cor_CTA1935:1.0,(cor_MTR22122:1.0,cor_MTR22123:1.0)[&label="q1=0.6;q2=0.18;q3=0.22"]:0.510887)[&label="q1=0.58;q2=0.23;q3=0.19"]:0.470301)[&label="q1=0.9;q2=0.05;q3=0.05"]:1.836301)[&label="q1=0.32;q2=0.22;q3=0.46"]:0.0)[&label="q1=0.78;q2=0.09;q3=0.13"]:1.091039,(((cru_CTMZ6898:1.0,cru_CTMZ6900:1.0)[&label="q1=0.39;q2=0.38;q3=0.23"]:0.085534,(cru_CTMZ6901:1.0,cru_MTR16070:1.0)[&label="q1=0.46;q2=0.22;q3=0.32"]:0.20789)[&label="q1=0.79;q2=0.16;q3=0.05"]:1.158167,((sch_CTA1887:1.0,(sch_CTA1924:1.0,sch_LGA2630:1.0)[&label="q1=0.59;q2=0.21;q3=0.2"]:0.479464)[&label="q1=0.54;q2=0.2;q3=0.26"]:0.36636,((sch_MTR17524:1.0,sch_MTR17571:1.0)[&label="q1=0.87;q2=0.05;q3=0.08"]:1.610857,(sch_CTA1860:1.0,((sch_CTMZ6906:1.0,sch_MTR12266:1.0)[&label="q1=0.73;q2=0.12;q3=0.15"]:0.905796,(sch_CFBH2078:1.0,sch_CFBH9060:1.0)[&label="q1=0.46;q2=0.37;q3=0.17"]:0.217534)[&label="q1=0.46;q2=0.26;q3=0.29"]:0.19976)[&label="q1=0.48;q2=0.34;q3=0.19"]:0.242403)[&label="q1=0.33;q2=0.31;q3=0.36"]:0.0)[&label="q1=0.76;q2=0.11;q3=0.13"]:1.027956)[&label="q1=0.43;q2=0.22;q3=0.35"]:0.148532)[&label="q1=0.77;q2=0.09;q3=0.14"]:1.070245,((lac_47477:1.0,((lac_MNRJ49302:1.0,lac_MNRJ60744:1.0)[&label="q1=0.51;q2=0.33;q3=0.17"]:0.300994,((lac_48415:1.0,(lac_CFBH73:1.0,lac_CFBH76:1.0)[&label="q1=0.98;q2=0.01;q3=0.01"]:3.511545)[&label="q1=0.65;q2=0.16;q3=0.2"]:0.62693,((lac_CTMZ6946:1.0,lac_CFBH7361:1.0)[&label="q1=0.52;q2=0.19;q3=0.3"]:0.3148,(lac_CTRN173:1.0,(lac_CTRN175:1.0,lac_CTRN174:1.0)[&label="q1=0.39;q2=0.31;q3=0.3"]:0.08549)[&label="q1=0.71;q2=0.15;q3=0.14"]:0.805565)[&label="q1=0.39;q2=0.32;q3=0.29"]:0.083224)[&label="q1=0.38;q2=0.35;q3=0.28"]:0.063031)[&label="q1=0.56;q2=0.25;q3=0.19"]:0.417293)[&label="q1=0.99;q2=0.01;q3=0"]:3.580996,(((lac_CTA1934:1.0,lac_MNRJ66494:1.0)[&label="q1=0.82;q2=0.1;q3=0.08"]:1.315214,((cap_CTMZ6939:1.0,((cap_CTA1861:1.0,cap_CTA1865:1.0)[&label="q1=0.54;q2=0.21;q3=0.24"]:0.378387,((cap_CTA1869:1.0,cap_CTA1871:1.0)[&label="q1=0.35;q2=0.34;q3=0.31"]:0.027229,(cap_CTA1864:1.0,cap_CTA1863:1.0)[&label="q1=0.39;q2=0.28;q3=0.33"]:0.084481)[&label="q1=0.66;q2=0.17;q3=0.17"]:0.670341)[&label="q1=0.53;q2=0.2;q3=0.26"]:0.3542)[&label="q1=0.77;q2=0.11;q3=0.12"]:1.057243,(((cap_CTMZ6912:1.0,cap_CTMZ6920:1.0)[&label="q1=0.35;q2=0.32;q3=0.33"]:0.028188,(cap_CTMZ6921:1.0,(cap_CTMZ6907:1.0,cap_CTMZ6908:1.0)[&label="q1=0.34;q2=0.33;q3=0.33"]:0.013047)[&label="q1=0.35;q2=0.32;q3=0.33"]:0.022035)[&label="q1=0.49;q2=0.25;q3=0.27"]:0.255929,(cap_CTA1893:1.0,((cap_CTA1872:1.0,((cap_MTR12076:1.0,cap_MTR12297:1.0)[&label="q1=0.48;q2=0.24;q3=0.28"]:0.245813,(cap_CTA1896:1.0,(cap_CTA1879:1.0,cap_CTA1881:1.0)[&label="q1=0.52;q2=0.24;q3=0.25"]:0.320543)[&label="q1=0.49;q2=0.27;q3=0.24"]:0.272176)[&label="q1=0.34;q2=0.33;q3=0.32"]:0.012887)[&label="q1=0.43;q2=0.28;q3=0.29"]:0.147677,(cap_CTA1875:1.0,(cap_CTA1870:1.0,(cap_CTA1876:1.0,(cap_CTA1877:1.0,(cap_CTA1894:1.0,cap_CTA1874:1.0)[&label="q1=0.51;q2=0.23;q3=0.26"]:0.306808)[&label="q1=0.4;q2=0.3;q3=0.3"]:0.098402)[&label="q1=0.48;q2=0.27;q3=0.24"]:0.249471)[&label="q1=0.35;q2=0.31;q3=0.34"]:0.021336)[&label="q1=0.38;q2=0.31;q3=0.31"]:0.074448)[&label="q1=0.49;q2=0.25;q3=0.26"]:0.2653)[&label="q1=0.42;q2=0.41;q3=0.17"]:0.130922)[&label="q1=0.57;q2=0.2;q3=0.23"]:0.444068)[&label="q1=0.65;q2=0.14;q3=0.21"]:0.636305)[&label="q1=0.45;q2=0.43;q3=0.12"]:0.187728,((ver_CTMZ6924:1.0,((ver_CTMZ6929:1.0,(ver_CTMZ6923:1.0,ver_CTMZ6927:1.0)[&label="q1=0.51;q2=0.2;q3=0.29"]:0.310049)[&label="q1=0.53;q2=0.21;q3=0.26"]:0.342362,((ver_CTMZ6930:1.0,ver_CTMZ6933:1.0)[&label="q1=0.51;q2=0.19;q3=0.3"]:0.311611,((ver_CTMZ6935:1.0,ver_CTMZ6932:1.0)[&label="q1=0.39;q2=0.29;q3=0.33"]:0.081849,(ver_CTMZ6925:1.0,ver_CFBH15818:1.0)[&label="q1=0.39;q2=0.31;q3=0.3"]:0.087457)[&label="q1=0.39;q2=0.33;q3=0.28"]:0.083222)[&label="q1=0.36;q2=0.35;q3=0.29"]:0.044319)[&label="q1=0.26;q2=0.49;q3=0.25"]:0.0)[&label="q1=0.97;q2=0.01;q3=0.01"]:3.15133,((qui_CFBH1437:1.0,((qui_CTA1931:1.0,qui_CFBH9082:1.0)[&label="q1=0.34;q2=0.33;q3=0.33"]:0.005726,(qui_CTA1906:1.0,((qui_CTA1923:1.0,(qui_CTA1908:1.0,qui_CTA1919:1.0)[&label="q1=0.36;q2=0.31;q3=0.33"]:0.036808)[&label="q1=0.37;q2=0.31;q3=0.32"]:0.061821,(qui_CTA1933:1.0,(qui_LGA3267:1.0,qui_CTA1938:1.0)[&label="q1=0.67;q2=0.15;q3=0.18"]:0.700024)[&label="q1=0.36;q2=0.33;q3=0.32"]:0.031908)[&label="q1=0.35;q2=0.31;q3=0.34"]:0.025468)[&label="q1=0.46;q2=0.29;q3=0.25"]:0.208934)[&label="q1=0.36;q2=0.32;q3=0.32"]:0.035902)[&label="q1=0.57;q2=0.22;q3=0.22"]:0.431861,(qui_CTMZ6917:1.0,(qui_CTA1918:1.0,(qui_CFBH1438:1.0,(qui_CTMZ6916:1.0,((qui_CFBH9083:1.0,qui_CFBH9055:1.0)[&label="q1=0.53;q2=0.24;q3=0.23"]:0.344571,(qui_CTA1909:1.0,(qui_CTA1907:1.0,(qui_CTMZ6903:1.0,(qui_CTA1929:1.0,qui_CTMZ6905:1.0)[&label="q1=0.36;q2=0.31;q3=0.33"]:0.038456)[&label="q1=0.36;q2=0.32;q3=0.33"]:0.03228)[&label="q1=0.31;q2=0.3;q3=0.4"]:0.0)[&label="q1=0.47;q2=0.26;q3=0.27"]:0.225784)[&label="q1=0.35;q2=0.32;q3=0.33"]:0.017828)[&label="q1=0.34;q2=0.34;q3=0.31"]:0.011021)[&label="q1=0.35;q2=0.36;q3=0.29"]:0.018706)[&label="q1=0.4;q2=0.3;q3=0.3"]:0.101625)[&label="q1=0.39;q2=0.4;q3=0.21"]:0.089858)[&label="q1=0.79;q2=0.12;q3=0.09"]:1.159383)[&label="q1=0.69;q2=0.24;q3=0.07"]:0.755481)[&label="q1=0.47;q2=0.35;q3=0.18"]:0.227299)[&label="q1=1;q2=0;q3=0"]:5.070953)[&label="q1=0.51;q2=0.3;q3=0.19"]:0.302476):0.5);
end;
